# Supplementary material for: Enhanced IL-1β production is mediated by a TLR2-MYD88-NLRP3 signaling axis during coinfection with influenza A virus and Streptococcus pneumoniae
Source: PLoS One. 2019 Feb 22;14(2):e0212236. doi: 10.1371/journal.pone.0212236 (PMC6386446; doi:10.1371/journal.pone.0212236)
Supplement: S1 File — This file contains all the original data points used to generate the graphs throughout the manuscript. (XLSX) [file pone.0212236.s003.xlsx]

## Sheet: Figure 1C
Unstained	Macrophages	DC	Neut./Inf. Mono	T cells	B cells	Epithelial
975.73	1573.93	3057.95	5523.31	824.02	806.99	666.33
962.21	1263.45	3282.37	5967.66	737.31	679.39	623.91
795.96	1315.07	2901.54	4932.57	604.03	628.73	558.57
708.19	2554.55	3285.01	5918.97	1578.84	1060.97	864.66
1833.65*	1512.87	2633.66	4267.85	816.55	736.94	635.54
917.76	1561.63	2782.6	4537.25	688.29	690.08	631.12
	1371.56	1973.91	4442.73	586.73		572.9
	1641.51	2709.44	4906.03	719.26		657.17
*=outlier

## Sheet: Figure 1D
UT	Flu	S.p.	Flu+S.p.
11.3603	204.894	144.909	477.988
0	47.1918	88.351	324.835
36.4984	220.709	168.866	391.019
0	233.605	205.199	411.804
2.5425	10.9159	129.815	245.069
0	14.0421	340.316	557.754
0	154.579	107.842	432.313
0	106.702	73.2367	370.51
3.86511	130.387	6.08756	393.914
6.00232	107.033	4.10393	408.909
2.5425	30.2203	12.3534	435.736
0	12.8909	0	367.087
0	85.6969	0	364.974
0	86.3854	6.44593	57.543
	23.3933	13.1588	436.536
	0	0	379.57
	0	0	578.337
	10.9159	129.815	245.069
	14.0421	340.316	557.754
	163.805	104.199	365.781
	190.914	156.178	437.042

## Sheet: Figure 1E
UT	Flu	S.p.	Flu+S.p.
0	677.957	1044.93	2486.6
4.45216	221.148	405.196	1185.76
252.892	1507.2	549.133	1801.94
263.201	1452.92	576.204	1870.42
	537.049	0	1920.33
	0	0	1321.55
	0	0	5280.33
	0	0	687.073
	0	0	877.786
	0	0	1399.3
	0	0	1366.89
0	351.267	1904.52	1783.11
51.0963	310.648	2572.83	1889.25

## Sheet: Figure 1F
UT	Flu	S. pneu	Flu+S.p.
0	3.96568	2534.17	4157.77
3.96568	3.96568	2409.09	4157.77
33.3633	1106.44	1854.69	4138.85
38.5013	1113.18	2187.38	4176.68
0	0	3717.86	3774.34
0	0	3969.28	4541.19
0	955.288	1259.1	4192.55
0	751.376	597.248	4192.55

## Sheet: Figure 2A
	UT						Flu						S.p.						Flu+S.p.
WT	0	0	0				254.975	143.929	139.113	18.471	7.354		208.632	211.649	224.824	483.376	484.013		701.781	431.71	757.444	673.791	1163.94
Casp1/11-/-	0	0	0				0	0	14.502	10.523			50.788	49.24	286.171	274.96			134.372	144.095	161.075	140.204
Asc-/-	0	0	0				0	0	0	0			93.18	95.355	0	0			241.659	261.63	0	0
Nlrp3-/-	0	0	0				26.933	32.372	50.2655	21.578	17.492		38.045	29.74	27.715	429.424	462.244		57.043	49.442	51.61	333.606	382.31
Aim2-/-	0	0	0				96.236	26.871					1049.5	1049.5					756.154	731.095

## Sheet: Figure 2C-IL-1b
	UT								Flu								S.p.								Flu & S.p.
0 hrs									2.22187								2.22187								2.22187
6 hrs	0.01	0.04	0.01						0	0	5.17746						0	5.17746	25.8873						2.58873	20.7098	28.476
12 hrs	0	0	0						0	2.58873	2.58873						7.76619	7.76619	10.3549						80.2506	51.7746	201.921
24 hrs	0.04	0.03							7.76619	36.2422	15.5324						0	5.17746	59.5408						188.977	188.977	308.059

## Sheet: Figure 2C-TNF-a
	UT								Flu								S.p.								Flu & S.p.
0 hrs									0.16654								0.16654								0.16654
6 hrs	0.01	0.02	0						0	0	0.25641						0	0.25641	0.512821						0.512821	3.58974	2.82051
12 hrs	0	0	0						0	0.25641	0.25641						0.25641	0.512821	0.25641						4.61538	2.05128	4.35898
24 hrs	0	0	0						0.512821	1.28205	0.25641						0	0.25641	0.512821						2.05128	22.05128*	3.07692
*=outlier

## Sheet: Figure 2C-IL-6
	UT								Flu								S.p.								Flu & S.p.
0hr									0.02	0.06	0.07						0.02	0.06	0.07						0.02	0.06	0.07
6 hrs	0.02	0.06	0.07						0	0	5.25376						15.7613	21.015	5.25376						5.25376	10.5075	15.7613
12 hrs	0.02	0	0						0	0	5.25376						5.25376	5.25376	0						26.27	115.58	215.4
24 hrs	0.04	0.2	0.27						57.7913	136.598	373.017						0	5.25376	5.25376						861.616	320.479	4470.95

## Sheet: Figure 2D
	UT			Flu			S.p.			Flu+S.p.
WT	0	0	0	179.232	133.156	108.244	469.627	386.085	382.211	759.585	710.526	772.159
Ripk2-/-	0	0	0	170.076	172.892	169.839	145.055	173.09	173.409	752.446	848.261	731.468
Trif-/-	6.25	0		112.828	104.402	107.448	142.04	109	114.802	1344.59	1204.1	1092.94
Myd88-/-	0	4.311		108.822	114.504	101.062	95.046	91.594	108.044	204.456	176.466	159.062
Mavs-/-	38.3824				166.546	116.595		100.058	74.4968	838.4	828.206

## Sheet: Figure 2F
	UT		Flu		S.p.		Flu+S.p.
WT	0	0	18.471	7.354	483.376	484.013	673.791	1163.94
Tlr2-/-	0	0	0	0	380.674	453.351	161.535	183.689
Tlr7-/-	101.552	0	31.625	29.877	361.018	459.222	1585.83	585.968

[truncated: 16 more sheets: Figure 3A, Figure 3B, Figure 3C, Figure 3D-E, Figure 3F-G, Figure 3H-I, Figure 4A, Figure 4B, Figure 4C, Figure 4D, Figure 4E, Figure 4F, Figure 4H, Figure 4I, Figure 4J, Figure 4K]
